# Supplementary material for: Globodera pallida virulence on major potato resistance has a common genetic basis across Western Europe
Source: PLoS Pathog. 2026 May 6;22(5):e1014201. doi: 10.1371/journal.ppat.1014201 (PMC13160440; doi:10.1371/journal.ppat.1014201)
Supplement: S1 Table — (XLSX) [file ppat.1014201.s002.xlsx]

## Sheet: Sheet1
Population	Sequence_files	ID	Cultivar	Reads (M)	Mapped reads (M)	Coverage	Source	Accession number	Selection experiment	BSA test set	Independent BSA	PCN resistance test 1	PCN resistance test 2	AS-qPCR
AMPOP02D	Re72_1.fq.gz;Re72_2.fq.gz	Re72	Desiree	369	321.5 (87.1%)	236	Schaveling et al., (2025)	E-MTAB-15408		x		x	x	x
AMPOP02D	Re73_1.fq.gz;Re73_2.fq.gz	Re73	Desiree	359.4	273.8 (76.2%)	166	Schaveling et al., (2025)	E-MTAB-15408		x
AMPOP02DS4	Re108_1.fq.gz;Re108_2.fq.gz	Re108	Seresta	380.8	289.5 (76%)	200	Schaveling et al., (2025)	E-MTAB-15408		x				x
AMPOP02DS4	Re109_1.fq.gz;Re109_2.fq.gz	Re109	Seresta	236.8	209.4 (88.4%)	139	Schaveling et al., (2025)	E-MTAB-15408		x
AMPOP10D	Re119_1.fq.gz;Re119_2.fq.gz	Re119	Desiree	263.7	228.4 (86.6%)	154	Schaveling et al., (2025)	E-MTAB-15408		x
AMPOP10DS4	Re154_1.fq.gz;Re154_2.fq.gz	Re154	Seresta	367.2	281.5 (76.7%)	192	Schaveling et al., (2025)	E-MTAB-15408		x
AMPOP10DS4	Re155_1.fq.gz;Re155_2.fq.gz	Re155	Seresta	322.1	258 (80.1%)	171	Schaveling et al., (2025)	E-MTAB-15408		x
AMPOP03D	NS001_1.fq.gz; NS001_2.fq.gz	NS001	Desiree	224.9	200.3 (89%)	197	This paper	E-MTAB-16285	x		x	x	x	x
AMPOP03S4	NS002_1.fq.gz;NS002_2.fq.gz	NS002	Seresta	224.6	211.6 (94.2%)	212	This paper	E-MTAB-16285			x			x
AMPOP06D	NS005_1.fq.gz;NS005_2.fq.gz	NS005	Desiree	280	259.4 (92.6%)	207	This paper	E-MTAB-16285	x		x	x	x	x
AMPOP06S4	NS006_1.fq.gz;NS006_2.fq.gz	NS006	Seresta	224.4	211 (94%)	209	This paper	E-MTAB-16285			x			x
AMPOP08D	NS008_1.fq.gz;NS008_2.fq.gz	NS008	Desiree	224.9	203.9 (90.7%)	189	This paper	E-MTAB-16285	x		x			x
AMPOP08S4	NS009_1.fq.gz;NS009_2.fq.gz	NS009	Seresta	224.9	212.8 (94.6%)	217	This paper	E-MTAB-16285			x			x
AMPOP09D	NS010_1.fq.gz;NS010_2.fq.gz	NS010	Desiree	204	183.7 (90.1%)	188	This paper	E-MTAB-16285	x		x	x	x	x
AMPOP09S4	NS011_1.fq.gz;NS011_2.fq.gz	NS011	Seresta	225	209.9 (93.3%)	209	This paper	E-MTAB-16285			x			x
AMPOP10D	NS012_1.fq.gz;NS012_2.fq.gz	NS012	Desiree	224.7	205.3 (91.3%)	203	This paper	E-MTAB-16285	x			x	x	x
AMPOP10S4	NS013_1.fq.gz;NS013_2.fq.gz	NS013	Seresta	224.9	213.6 (95%)	204	This paper	E-MTAB-16285						x
AMPOP13D	NS016_1.fq.gz;NS016_2.fq.gz	NS016	Desiree	224.4	205.5 (91.6%)	212	This paper	E-MTAB-16285	x		x		x	x
AMPOP13S4	NS017_1.fq.gz;NS017_2.fq.gz	NS017	Seresta	224.8	211.9 (94.3%)	217	This paper	E-MTAB-16285			x			x
AMPOP15D	NS019_1.fq.gz;NS019_2.fq.gz	NS019	Desiree	224.5	212.8 (94.8%)	212	This paper	E-MTAB-16285	x		x		x	x
AMPOP15S4	NS020_1.fq.gz;NS020_2.fq.gz	NS020	Seresta	224.4	213.1 (95%)	223	This paper	E-MTAB-16285			x			x
AMPOP16D	NS021_1.fq.gz;NS021_2.fq.gz	NS021	Desiree	224.6	213.6 (95.1%)	220	This paper	E-MTAB-16285	x		x	x	x	x
AMPOP16S4D	NS022_1.fq.gz;NS022_2.fq.gz	NS022	Seresta	224.8	212.6 (94.6%)	221	This paper	E-MTAB-16285			x			x
AMPOP19D	NS024_1.fq.gz;NS024_2.fq.gz	NS024	Desiree	224.9	204.8 (91.1%)	203	This paper	E-MTAB-16285	x		x			x
AMPOP19S4	NS025_1.fq.gz;NS025_2.fq.gz	NS025	Seresta	224.9	198.7 (88.3%)	187	This paper	E-MTAB-16285			x			x
