# Supplementary material for: Globodera pallida virulence on major potato resistance has a common genetic basis across Western Europe
Source: PLoS Pathog. 2026 May 6;22(5):e1014201. doi: 10.1371/journal.ppat.1014201 (PMC13160440; doi:10.1371/journal.ppat.1014201)
Supplement: S2 Table — With the following columns: SNP (name of the single nucleotide polymorphism); Pos. on Rookmaker scaff. 2 (the position of the SNP on the G. pallida Rookmaker genome); ref (the nucleotide on the reference genome); alt (the nucleotide on the alternative allele); aa_pos (the position of the amino acid change caused by the SNP); ref_aa (the amino acid encoded by the reference allele); alt_aa (the amino acid encoded by the alternative allele); p_fdr_AMPOP02 (the FDR-corrected p-value of the SNP as identified in the association analysis on AMPOP02); p_fdr_AMPOP10 (the FDR-corrected p-value of the SNP as identified in the association analysis on AMPOP10); annotation (the annotation of the SNP); Pos. on D383 scaff. 2 (the position of the SNP on the G. pallida D383 genome). (XLSX) [file ppat.1014201.s003.xlsx]

## Sheet: Sheet1
SNP	Pos. on Rookmaker scaff. 28	ref	alt	aa_pos	ref_aa	alt_aa	p_fdr_AMPOP02	p_fdr_AMPOP10	annotation	Pos. on D383 scaff. 2
E98V	6556164	A	T	98	E	V	0.00230638	0.000294208	missense_variant	4922221
T173N	6555839	C	A	173	T	N	0.00110889	0.00108338	missense_variant	4922546
L562V	6553841	T	G	562	L	V	0.000235238	0.000502164	missense_variant	4924968
L562S	6553840	T	C	562	L	S	0.000193337	0.000810834	missense_variant	4924969
