# Supplementary material for: Globodera pallida virulence on major potato resistance has a common genetic basis across Western Europe
Source: PLoS Pathog. 2026 May 6;22(5):e1014201. doi: 10.1371/journal.ppat.1014201 (PMC13160440; doi:10.1371/journal.ppat.1014201)
Supplement: S3 Table — A total of eight G. pallida populations were tested on 28 potato varieties. With the following columns: PCN test (the number of the PCN test); Population (the name of the G. pallida population tested); Variety (the potato variety on which the population is tested); Repeat (the number of the replicate); Pi_average (the average number of pre-parasitic juveniles (ppJ2s) inoculated per pot); cysts_(the number of cysts counted at the end of the experiment); ppJ2 (the total number of pre-parasitic juveniles (ppJ2s) in the cysts that were harvested at the end of the experiment); Pf/Pi (the reproduction rate determined by dividing the total number of ppJ2s at the end of the experiment by the number of ppJ2s inoculated); cluster (the cluster that the potato variety belongs to, as previously determined in [4]). (XLSX) [file ppat.1014201.s004.xlsx]

## Sheet: Sheet1
PCN test	Population	Variety	Repeat	Pi_average	cysts_n	ppJ2	Pf/Pi	cluster
1	AMPOP02	AVARNA	1	8942	200	41666.7	4.65966	Cl_Fes
1	AMPOP02	AVARNA	2	8942	239	54500	6.09483	Cl_Fes
1	AMPOP02	AVARNA	3	8942	275	61333.3	6.85902	Cl_Fes
1	AMPOP02	AVITO	1	8942	577	181333	20.2788	Cl_Fes
1	AMPOP02	AVITO	2	8942	377	90666.7	10.1394	Cl_Fes
1	AMPOP02	AVITO	3	8942	687	152000	16.9984	Cl_Fes
1	AMPOP02	ALTUS	1	8942	807	179333	20.0552	Cl_Fes
1	AMPOP02	ALTUS	2	8942	786	167000	18.6759	Cl_Fes
1	AMPOP02	ALTUS	3	8942	891	243000	27.1751	Cl_Fes
1	AMPOP02	AXION	1	8942	1038	314000	35.1152	Cl_Ser
1	AMPOP02	AXION	2	8942	1338	337000	37.6873	Cl_Ser
1	AMPOP02	AXION	3	8942	1073	326000	36.4572	Cl_Ser
1	AMPOP02	SUPPORTER	1	8942	448	130000	14.5381	Cl_Fes
1	AMPOP02	SUPPORTER	2	8942	393	95000	10.624	Cl_Fes
1	AMPOP02	SUPPORTER	3	8942	379	75333.3	8.42466	Cl_Fes
1	AMPOP02	ARDECHE	1	8942	1150	264000	29.5236	Cl_Ser
1	AMPOP02	ARDECHE	2	8942	1150	264000	29.5236	Cl_Ser
1	AMPOP02	ARDECHE	3	8942	920	216667	24.2302	Cl_Ser
1	AMPOP02	ARSENAL	1	8942	980	258000	28.8526	Cl_Ser
1	AMPOP02	ARSENAL	2	8942	1630	382000	42.7197	Cl_Ser
1	AMPOP02	ARSENAL	3	8942	1120	328000	36.6808	Cl_Ser
1	AMPOP02	BASIN RUSSET	1	8942	556	129333	14.4636	Cl_Fes
1	AMPOP02	BASIN RUSSET	2	8942	484	113000	12.637	Cl_Fes
1	AMPOP02	BASIN RUSSET	3	8942	715	158000	17.6694	Cl_Fes
1	AMPOP02	LIBERO	1	8942	940	195000	21.8072	Cl_Fes
1	AMPOP02	LIBERO	2	8942	1000	180667	20.2043	Cl_Fes
1	AMPOP02	LIBERO	3	8942	760	194000	21.6954	Cl_Fes
1	AMPOP02	VD 07-0289	1	8942	1350	231000	25.8331	Cl_Ser
1	AMPOP02	VD 07-0289	2	8942	1100	288667	32.2821	Cl_Ser
1	AMPOP02	VD 07-0289	3	8942	1250	200000	22.3664	Cl_Ser
1	AMPOP02	HZD 06-1249	1	8942	637	142000	15.8801	Cl_Fes
1	AMPOP02	HZD 06-1249	2	8942	440	119333	13.3453	Cl_Fes
1	AMPOP02	HZD 06-1249	3	8942	488	78666.7	8.79744	Cl_Fes
1	AMPOP02	INNOVATOR	1	8942	900	201000	22.4782	Cl_Ser
1	AMPOP02	INNOVATOR	2	8942	950	239333	26.7651	Cl_Ser
1	AMPOP02	INNOVATOR	3	8942	1170	230667	25.7959	Cl_Ser
1	AMPOP02	FESTIEN	1	8942	394	72000	8.05189	Cl_Fes
1	AMPOP02	FESTIEN	2	8942	475	88000	9.8412	Cl_Fes
1	AMPOP02	FESTIEN	3	8942	434	88000	9.8412	Cl_Fes
1	AMPOP02	SERESTA	1	8942	1500	266667	29.8218	Cl_Ser
1	AMPOP02	SERESTA	2	8942	1460	334000	37.3518	Cl_Ser
1	AMPOP02	SERESTA	3	8942	1320	260000	29.0763	Cl_Ser
1	AMPOP02	DESIREE	1	8942	3750	402667	45.0309	Cl_Des
1	AMPOP02	DESIREE	2	8942	2660	329333	36.8299	Cl_Des
1	AMPOP02	DESIREE	3	8942	2600	343333	38.3956	Cl_Des
1	AMPOP03	AVARNA	1	8716	178	33666.7	3.86263	Cl_Fes
1	AMPOP03	AVARNA	2	8716	182	34333.3	3.93912	Cl_Fes
1	AMPOP03	AVARNA	3	8716	176	39111.1	4.48728	Cl_Fes
1	AMPOP03	AVITO	1	8716	563	151333	17.3627	Cl_Fes
1	AMPOP03	AVITO	2	8716	499	91333.3	10.4788	Cl_Fes
1	AMPOP03	AVITO	3	8716	442	97333.3	11.1672	Cl_Fes
1	AMPOP03	ALTUS	1	8716	664	119333	13.6913	Cl_Fes
1	AMPOP03	ALTUS	2	8716	635	115000	13.1941	Cl_Fes
1	AMPOP03	ALTUS	3	8716	627	92000	10.5553	Cl_Fes
1	AMPOP03	AXION	1	8716	872	143000	16.4066	Cl_Ser
1	AMPOP03	AXION	2	8716	794	168667	19.3514	Cl_Ser
1	AMPOP03	AXION	3	8716	811	188667	21.646	Cl_Ser
1	AMPOP03	SUPPORTER	1	8716	309	69333.3	7.95472	Cl_Fes
1	AMPOP03	SUPPORTER	2	8716	369	108000	12.391	Cl_Fes
1	AMPOP03	SUPPORTER	3	8716	370	97500	11.1863	Cl_Fes
1	AMPOP03	ARDECHE	1	8716	528	108000	12.391	Cl_Ser
1	AMPOP03	ARDECHE	2	8716	441	106000	12.1615	Cl_Ser
1	AMPOP03	ARDECHE	3	8716	516	116000	13.3089	Cl_Ser
1	AMPOP03	ARSENAL	1	8716	986	208000	23.8642	Cl_Ser
1	AMPOP03	ARSENAL	2	8716	585	100667	11.5496	Cl_Ser
1	AMPOP03	ARSENAL	3	8716	747	208000	23.8642	Cl_Ser
1	AMPOP03	BASIN RUSSET	1	8716	456	102000	11.7026	Cl_Fes
1	AMPOP03	BASIN RUSSET	2	8716	380	83000	9.52272	Cl_Fes
1	AMPOP03	BASIN RUSSET	3	8716	341	76000	8.7196	Cl_Fes
1	AMPOP03	LIBERO	1	8716	428	110667	12.697	Cl_Fes
1	AMPOP03	LIBERO	2	8716	513	164000	18.816	Cl_Fes
1	AMPOP03	LIBERO	3	8716	405	99333.3	11.3967	Cl_Fes
1	AMPOP03	VD 07-0289	1	8716	747	160000	18.357	Cl_Ser
1	AMPOP03	VD 07-0289	2	8716	600	150000	17.2097	Cl_Ser
1	AMPOP03	VD 07-0289	3	8716	683	103000	11.8173	Cl_Ser
1	AMPOP03	HZD 06-1249	1	8716	314	79000	9.06379	Cl_Fes
1	AMPOP03	HZD 06-1249	2	8716	369	114000	13.0794	Cl_Fes
1	AMPOP03	HZD 06-1249	3	8716	351	97333.3	11.1672	Cl_Fes
1	AMPOP03	INNOVATOR	1	8716	489	130000	14.9151	Cl_Ser
1	AMPOP03	INNOVATOR	2	8716	449	125000	14.3414	Cl_Ser
1	AMPOP03	INNOVATOR	3	8716	609	182000	20.8811	Cl_Ser
1	AMPOP03	FESTIEN	1	8716	293	19916.7	2.28507	Cl_Fes
1	AMPOP03	FESTIEN	2	8716	261	9600	1.10142	Cl_Fes
1	AMPOP03	FESTIEN	3	8716	342	8850	1.01537	Cl_Fes
1	AMPOP03	SERESTA	1	8716	955	316000	36.2552	Cl_Ser
1	AMPOP03	SERESTA	2	8716	1191	326000	37.4025	Cl_Ser
1	AMPOP03	SERESTA	3	8716	940	240000	27.5356	Cl_Ser
1	AMPOP03	DESIREE	1	8716	1950	390000	44.7453	Cl_Des
1	AMPOP03	DESIREE	2	8716	1900	516000	59.2015	Cl_Des
1	AMPOP03	DESIREE	3	8716	2200	407000	46.6957	Cl_Des
1	AMPOP06	AVARNA	1	8802	214	35666.7	4.05211	Cl_Fes
1	AMPOP06	AVARNA	2	8802	254	46333.3	5.26396	Cl_Fes
1	AMPOP06	AVARNA	3	8802	217	38666.7	4.39294	Cl_Fes
1	AMPOP06	AVITO	1	8802	246	55666.7	6.32432	Cl_Fes
1	AMPOP06	AVITO	2	8802	343	95000	10.793	Cl_Fes
1	AMPOP06	AVITO	3	8802	245	57000	6.4758	Cl_Fes
1	AMPOP06	ALTUS	1	8802	581	167333	19.0108	Cl_Fes
1	AMPOP06	ALTUS	2	8802	548	141333	16.057	Cl_Fes
1	AMPOP06	ALTUS	3	8802	465	100000	11.3611	Cl_Fes
1	AMPOP06	AXION	1	8802	904	203333	23.1008	Cl_Ser
1	AMPOP06	AXION	2	8802	716	162667	18.4806	Cl_Ser
1	AMPOP06	AXION	3	8802	824	192000	21.8132	Cl_Ser
1	AMPOP06	SUPPORTER	1	8802	205	46666.7	5.30183	Cl_Fes
1	AMPOP06	SUPPORTER	2	8802	285	47000	5.3397	Cl_Fes
1	AMPOP06	SUPPORTER	3	8802	318	28666.7	3.25684	Cl_Fes
1	AMPOP06	ARDECHE	1	8802	463	183000	20.7907	Cl_Ser
1	AMPOP06	ARDECHE	2	8802	467	114667	13.0273	Cl_Ser
1	AMPOP06	ARDECHE	3	8802	488	131000	14.883	Cl_Ser
1	AMPOP06	ARSENAL	1	8802	966	258000	29.3115	Cl_Ser
1	AMPOP06	ARSENAL	2	8802	837	219000	24.8807	Cl_Ser
1	AMPOP06	ARSENAL	3	8802	969	290000	32.9471	Cl_Ser
1	AMPOP06	BASIN RUSSET	1	8802	468	93500	10.6226	Cl_Fes
1	AMPOP06	BASIN RUSSET	2	8802	223	47500	5.3965	Cl_Fes
1	AMPOP06	BASIN RUSSET	3	8802	419	85500	9.7137	Cl_Fes
1	AMPOP06	LIBERO	1	8802	446	109000	12.3835	Cl_Fes
1	AMPOP06	LIBERO	2	8802	418	97500	11.077	Cl_Fes
1	AMPOP06	LIBERO	3	8802	399	119000	13.5197	Cl_Fes
1	AMPOP06	VD 07-0289	1	8802	777	188000	21.3588	Cl_Ser
1	AMPOP06	VD 07-0289	2	8802	737	195333	22.1919	Cl_Ser
1	AMPOP06	VD 07-0289	3	8802	613	130000	14.7694	Cl_Ser
1	AMPOP06	HZD 06-1249	1	8802	323	65500	7.44149	Cl_Fes
1	AMPOP06	HZD 06-1249	2	8802	308	65000	7.38469	Cl_Fes
1	AMPOP06	HZD 06-1249	3	8802	283	58000	6.58941	Cl_Fes
1	AMPOP06	INNOVATOR	1	8802	456	158000	17.9505	Cl_Ser
1	AMPOP06	INNOVATOR	2	8802	533	151000	17.1552	Cl_Ser
1	AMPOP06	INNOVATOR	3	8802	623	105000	11.9291	Cl_Ser
1	AMPOP06	FESTIEN	1	8802	218	38666.7	4.39294	Cl_Fes
1	AMPOP06	FESTIEN	2	8802	328	52500	5.96455	Cl_Fes
1	AMPOP06	FESTIEN	3	8802	262	31166.7	3.54086	Cl_Fes
1	AMPOP06	SERESTA	1	8802	1260	299000	33.9696	Cl_Ser
1	AMPOP06	SERESTA	2	8802	1024	261333	29.6902	Cl_Ser
1	AMPOP06	SERESTA	3	8802	1000	223000	25.3352	Cl_Ser
1	AMPOP06	DESIREE	1	8802	2000	294000	33.4015	Cl_Des
1	AMPOP06	DESIREE	2	8802	2600	347000	39.4229	Cl_Des
1	AMPOP06	DESIREE	3	8802	3500	530667	60.2893	Cl_Des
1	AMPOP09	AVARNA	1	9023	107	16833.3	1.8656	Cl_Fes
1	AMPOP09	AVARNA	2	9023	152	30111.1	3.33715	Cl_Fes
1	AMPOP09	AVARNA	3	9023	86	16888.9	1.87176	Cl_Fes
1	AMPOP09	AVITO	1	9023	285	78000	8.64457	Cl_Fes
1	AMPOP09	AVITO	2	9023	231	77666.7	8.60763	Cl_Fes
1	AMPOP09	AVITO	3	9023	224	39500	4.3777	Cl_Fes
1	AMPOP09	ALTUS	1	9023	180	40500	4.48853	Cl_Fes
1	AMPOP09	ALTUS	2	9023	239	58000	6.42802	Cl_Fes
1	AMPOP09	ALTUS	3	9023	162	41000	4.54394	Cl_Fes
1	AMPOP09	AXION	1	9023	425	84000	9.30954	Cl_Ser
1	AMPOP09	AXION	2	9023	350	56000	6.20636	Cl_Ser
1	AMPOP09	AXION	3	9023	240	48000	5.31974	Cl_Ser
1	AMPOP09	SUPPORTER	1	9023	68	15222.2	1.68705	Cl_Fes
1	AMPOP09	SUPPORTER	2	9023	62	13250	1.46847	Cl_Fes
1	AMPOP09	SUPPORTER	3	9023	66	9250	1.02516	Cl_Fes
1	AMPOP09	ARDECHE	1	9023	428	113000	12.5236	Cl_Ser
1	AMPOP09	ARDECHE	2	9023	278	62666.7	6.94521	Cl_Ser
1	AMPOP09	ARDECHE	3	9023	102	21250	2.35509	Cl_Ser
1	AMPOP09	ARSENAL	1	9023	321	80000	8.86623	Cl_Ser
1	AMPOP09	ARSENAL	2	9023	372	107333	11.8955	Cl_Ser
1	AMPOP09	ARSENAL	3	9023	376	101500	11.249	Cl_Ser
1	AMPOP09	BASIN RUSSET	1	9023	127	29333.3	3.25095	Cl_Fes
1	AMPOP09	BASIN RUSSET	2	9023	147	28333.3	3.14012	Cl_Fes
1	AMPOP09	BASIN RUSSET	3	9023	218	49000	5.43057	Cl_Fes
1	AMPOP09	LIBERO	1	9023	282	70666.7	7.83184	Cl_Fes
1	AMPOP09	LIBERO	2	9023	329	96500	10.6949	Cl_Fes
1	AMPOP09	LIBERO	3	9023	388	103000	11.4153	Cl_Fes
1	AMPOP09	VD 07-0289	1	9023	452	131333	14.5554	Cl_Ser
1	AMPOP09	VD 07-0289	2	9023	428	150667	16.6981	Cl_Ser
1	AMPOP09	VD 07-0289	3	9023	500	172667	19.1363	Cl_Ser
1	AMPOP09	HZD 06-1249	1	9023	288	89500	9.9191	Cl_Fes
1	AMPOP09	HZD 06-1249	2	9023	136	13000	1.44076	Cl_Fes
1	AMPOP09	HZD 06-1249	3	9023	208	52000	5.76305	Cl_Fes
1	AMPOP09	INNOVATOR	1	9023	375	94000	10.4178	Cl_Ser
1	AMPOP09	INNOVATOR	2	9023	446	152000	16.8458	Cl_Ser
1	AMPOP09	INNOVATOR	3	9023	312	100667	11.1567	Cl_Ser
1	AMPOP09	FESTIEN	1	9023	100	26666.7	2.95541	Cl_Fes
1	AMPOP09	FESTIEN	2	9023	108	25250	2.7984	Cl_Fes
1	AMPOP09	FESTIEN	3	9023	98	24750	2.74299	Cl_Fes
1	AMPOP09	SERESTA	1	9023	563	171000	18.9516	Cl_Ser
1	AMPOP09	SERESTA	2	9023	454	174000	19.2841	Cl_Ser
1	AMPOP09	SERESTA	3	9023	442	128000	14.186	Cl_Ser
1	AMPOP09	DESIREE	1	9023	1161	266000	29.4802	Cl_Des
1	AMPOP09	DESIREE	2	9023	1266	383000	42.4471	Cl_Des
1	AMPOP09	DESIREE	3	9023	1208	435000	48.2101	Cl_Des
1	AMPOP10	AVARNA	1	8802	219	49666.7	5.64266	Cl_Fes
1	AMPOP10	AVARNA	2	8802	380	70333.3	7.99061	Cl_Fes
1	AMPOP10	AVARNA	3	8802	517	104333	11.8534	Cl_Fes
1	AMPOP10	AVITO	1	8802	205	37777.8	4.29195	Cl_Fes
1	AMPOP10	AVITO	2	8802	290	62000	7.04385	Cl_Fes
1	AMPOP10	AVITO	3	8802	396	81333.3	9.24032	Cl_Fes
1	AMPOP10	ALTUS	1	8802	124	82000	9.31606	Cl_Fes
1	AMPOP10	ALTUS	2	8802	295	162000	18.4049	Cl_Fes
1	AMPOP10	ALTUS	3	8802	434	259000	29.4251	Cl_Fes
1	AMPOP10	AXION	1	8802	598	105000	11.9291	Cl_Ser
1	AMPOP10	AXION	2	8802	499	116000	13.1788	Cl_Ser
1	AMPOP10	AXION	3	8802	560	108667	12.3457	Cl_Ser
1	AMPOP10	SUPPORTER	1	8802	164	34444.4	3.91325	Cl_Fes
1	AMPOP10	SUPPORTER	2	8802	138	28000	3.1811	Cl_Fes
1	AMPOP10	SUPPORTER	3	8802	156	32666.7	3.71128	Cl_Fes
1	AMPOP10	ARDECHE	1	8802	522	86000	9.77051	Cl_Ser
1	AMPOP10	ARDECHE	2	8802	423	76000	8.6344	Cl_Ser
1	AMPOP10	ARDECHE	3	8802	419	114000	12.9516	Cl_Ser
1	AMPOP10	ARSENAL	1	8802	650	143333	16.2842	Cl_Ser
1	AMPOP10	ARSENAL	2	8802	545	184000	20.9043	Cl_Ser
1	AMPOP10	ARSENAL	3	8802	590	137000	15.5646	Cl_Ser
1	AMPOP10	BASIN RUSSET	1	8802	256	56000	6.36219	Cl_Fes
1	AMPOP10	BASIN RUSSET	2	8802	182	39500	4.48762	Cl_Fes
1	AMPOP10	BASIN RUSSET	3	8802	272	62666.7	7.11959	Cl_Fes
1	AMPOP10	LIBERO	1	8802	354	96000	10.9066	Cl_Fes
1	AMPOP10	LIBERO	2	8802	311	82666.7	9.3918	Cl_Fes
1	AMPOP10	LIBERO	3	8802	353	109000	12.3835	Cl_Fes
1	AMPOP10	VD 07-0289	1	8802	786	207000	23.5174	Cl_Ser
1	AMPOP10	VD 07-0289	2	8802	452	115000	13.0652	Cl_Ser
1	AMPOP10	VD 07-0289	3	8802	594	130000	14.7694	Cl_Ser
1	AMPOP10	HZD 06-1249	1	8802	215	46666.7	5.30183	Cl_Fes
1	AMPOP10	HZD 06-1249	2	8802	263	55000	6.24858	Cl_Fes
1	AMPOP10	HZD 06-1249	3	8802	273	56333.3	6.40006	Cl_Fes
1	AMPOP10	INNOVATOR	1	8802	466	123333	14.012	Cl_Ser
1	AMPOP10	INNOVATOR	2	8802	547	119000	13.5197	Cl_Ser
1	AMPOP10	INNOVATOR	3	8802	492	129000	14.6558	Cl_Ser
1	AMPOP10	FESTIEN	1	8802	228	56000	6.36219	Cl_Fes
1	AMPOP10	FESTIEN	2	8802	176	48333.3	5.49118	Cl_Fes
1	AMPOP10	FESTIEN	3	8802	190	45666.7	5.18821	Cl_Fes
1	AMPOP10	SERESTA	1	8802	566	153000	17.3824	Cl_Ser
1	AMPOP10	SERESTA	2	8802	730	215000	24.4263	Cl_Ser
1	AMPOP10	SERESTA	3	8802	853	236000	26.8121	Cl_Ser
1	AMPOP10	DESIREE	1	8802	1550	292000	33.1743	Cl_Des
1	AMPOP10	DESIREE	2	8802	2400	492000	55.8964	Cl_Des
1	AMPOP10	DESIREE	3	8802	1500	338000	38.4004	Cl_Des
1	AMPOP13	AVARNA	1	8986	139	37000	4.11752	Cl_Fes
1	AMPOP13	AVARNA	2	8986	162	23500	2.61518	Cl_Fes
1	AMPOP13	AVARNA	3	8986	129	25250	2.80993	Cl_Fes
1	AMPOP13	AVITO	1	8986	66	16625	1.8501	Cl_Fes
1	AMPOP13	AVITO	2	8986	85	19875	2.21177	Cl_Fes
1	AMPOP13	AVITO	3	8986	54	9083.33	1.01083	Cl_Fes
1	AMPOP13	ALTUS	1	8986	160	40750	4.53483	Cl_Fes
1	AMPOP13	ALTUS	2	8986	178	47500	5.286	Cl_Fes
1	AMPOP13	ALTUS	3	8986	107	24000	2.67082	Cl_Fes
1	AMPOP13	AXION	1	8986	420	86333.3	9.60754	Cl_Ser
1	AMPOP13	AXION	2	8986	342	70000	7.7899	Cl_Ser
1	AMPOP13	AXION	3	8986	395	75500	8.40196	Cl_Ser
1	AMPOP13	SUPPORTER	1	8986	57	14833.3	1.65072	Cl_Fes
1	AMPOP13	SUPPORTER	2	8986	72	17000	1.89183	Cl_Fes
1	AMPOP13	SUPPORTER	3	8986	51	10388.9	1.15612	Cl_Fes
1	AMPOP13	ARDECHE	1	8986	693	166667	18.5474	Cl_Ser
1	AMPOP13	ARDECHE	2	8986	577	106000	11.7961	Cl_Ser
1	AMPOP13	ARDECHE	3	8986	622	132000	14.6895	Cl_Ser
1	AMPOP13	ARSENAL	1	8986	439	82666.7	9.1995	Cl_Ser
1	AMPOP13	ARSENAL	2	8986	428	86000	9.57044	Cl_Ser
1	AMPOP13	ARSENAL	3	8986	449	82000	9.12531	Cl_Ser
1	AMPOP13	BASIN RUSSET	1	8986	32	5700	0.63432	Cl_Fes
1	AMPOP13	BASIN RUSSET	2	8986	40	7750	0.862453	Cl_Fes
1	AMPOP13	BASIN RUSSET	3	8986	29	4500	0.500779	Cl_Fes
1	AMPOP13	LIBERO	1	8986	57	11100	1.23525	Cl_Fes
1	AMPOP13	LIBERO	2	8986	70	15600	1.73603	Cl_Fes
1	AMPOP13	LIBERO	3	8986	90	19800	2.20343	Cl_Fes
1	AMPOP13	VD 07-0289	1	8986	229	63666.7	7.0851	Cl_Ser
1	AMPOP13	VD 07-0289	2	8986	297	59666.7	6.63996	Cl_Ser
1	AMPOP13	VD 07-0289	3	8986	260	58666.7	6.52867	Cl_Ser
1	AMPOP13	HZD 06-1249	1	8986	155	29000	3.22724	Cl_Fes
1	AMPOP13	HZD 06-1249	2	8986	180	36250	4.03405	Cl_Fes
1	AMPOP13	HZD 06-1249	3	8986	228	39666.7	4.41427	Cl_Fes
1	AMPOP13	INNOVATOR	1	8986	117	28000	3.11596	Cl_Ser
1	AMPOP13	INNOVATOR	2	8986	60	16500	1.83619	Cl_Ser
1	AMPOP13	INNOVATOR	3	8986	106	27000	3.00467	Cl_Ser
1	AMPOP13	FESTIEN	1	8986	62	11600	1.2909	Cl_Fes
1	AMPOP13	FESTIEN	2	8986	61	12000	1.33541	Cl_Fes
1	AMPOP13	FESTIEN	3	8986	55	8800	0.979301	Cl_Fes
1	AMPOP13	SERESTA	1	8986	396	95000	10.572	Cl_Ser
1	AMPOP13	SERESTA	2	8986	248	54500	6.06499	Cl_Ser
1	AMPOP13	SERESTA	3	8986	269	60500	6.7327	Cl_Ser
1	AMPOP13	DESIREE	1	8986	1600	156667	17.4345	Cl_Des
1	AMPOP13	DESIREE	2	8986	1500	182000	20.2537	Cl_Des
1	AMPOP13	DESIREE	3	8986	1550	205333	22.8504	Cl_Des
1	AMPOP15	AVARNA	1	8964	352	69333.3	7.73464	Cl_Fes
1	AMPOP15	AVARNA	2	8964	308	66500	7.41856	Cl_Fes
1	AMPOP15	AVARNA	3	8964	313	69666.7	7.77183	Cl_Fes
1	AMPOP15	AVITO	1	8964	555	108667	12.1226	Cl_Fes
1	AMPOP15	AVITO	2	8964	519	88666.7	9.89142	Cl_Fes
1	AMPOP15	AVITO	3	8964	675	127333	14.205	Cl_Fes
1	AMPOP15	ALTUS	1	8964	636	129333	14.4281	Cl_Fes
1	AMPOP15	ALTUS	2	8964	637	169000	18.8532	Cl_Fes
1	AMPOP15	ALTUS	3	8964	675	125333	13.9819	Cl_Fes
1	AMPOP15	AXION	1	8964	1000	52333.3	5.83817	Cl_Ser
1	AMPOP15	AXION	2	8964	900	169600	18.9201	Cl_Ser
1	AMPOP15	AXION	3	8964	554	108667	12.1226	Cl_Ser
1	AMPOP15	SUPPORTER	1	8964	322	70000	7.80901	Cl_Fes
1	AMPOP15	SUPPORTER	2	8964	294	51666.7	5.7638	Cl_Fes
1	AMPOP15	SUPPORTER	3	8964	350	69666.7	7.77183	Cl_Fes
1	AMPOP15	ARDECHE	1	8964	900	142000	15.8411	Cl_Ser
1	AMPOP15	ARDECHE	2	8964	950	192000	21.419	Cl_Ser
1	AMPOP15	ARDECHE	3	8964	900	130000	14.5025	Cl_Ser
1	AMPOP15	ARSENAL	1	8964	619	138667	15.4693	Cl_Ser
1	AMPOP15	ARSENAL	2	8964	850	270667	30.1949	Cl_Ser
1	AMPOP15	ARSENAL	3	8964	646	0	0	Cl_Ser
1	AMPOP15	BASIN RUSSET	1	8964	290	62500	6.97233	Cl_Fes
1	AMPOP15	BASIN RUSSET	2	8964	251	36000	4.01606	Cl_Fes
1	AMPOP15	BASIN RUSSET	3	8964	352	63333.3	7.0653	Cl_Fes
1	AMPOP15	LIBERO	1	8964	569	99333.3	11.0814	Cl_Fes
1	AMPOP15	LIBERO	2	8964	422	100667	11.2301	Cl_Fes
1	AMPOP15	LIBERO	3	8964	450	108667	12.1226	Cl_Fes
1	AMPOP15	VD 07-0289	1	8964	850	175000	19.5225	Cl_Ser
1	AMPOP15	VD 07-0289	2	8964	800	158667	17.7004	Cl_Ser
1	AMPOP15	VD 07-0289	3	8964	900	156000	17.4029	Cl_Ser
1	AMPOP15	HZD 06-1249	1	8964	607	116667	13.015	Cl_Fes
1	AMPOP15	HZD 06-1249	2	8964	594	129000	14.3909	Cl_Fes
1	AMPOP15	HZD 06-1249	3	8964	641	118000	13.1638	Cl_Fes
1	AMPOP15	INNOVATOR	1	8964	656	162000	18.0723	Cl_Ser
1	AMPOP15	INNOVATOR	2	8964	672	169000	18.8532	Cl_Ser
1	AMPOP15	INNOVATOR	3	8964	552	109333	12.1969	Cl_Ser
1	AMPOP15	FESTIEN	1	8964	426	94666.7	10.5608	Cl_Fes
1	AMPOP15	FESTIEN	2	8964	337	73000	8.14369	Cl_Fes
1	AMPOP15	FESTIEN	3	8964	310	73333.3	8.18087	Cl_Fes
1	AMPOP15	SERESTA	1	8964	579	114000	12.7175	Cl_Ser
1	AMPOP15	SERESTA	2	8964	443	97000	10.8211	Cl_Ser
1	AMPOP15	SERESTA	3	8964	511	104000	11.602	Cl_Ser
1	AMPOP15	DESIREE	1	8964	1700	261000	29.1165	Cl_Des
1	AMPOP15	DESIREE	2	8964	1400	201000	22.423	Cl_Des
1	AMPOP15	DESIREE	3	8964	1500	294000	32.7979	Cl_Des
1	AMPOP16	AVARNA	1	9148	287	27555.6	3.01219	Cl_Fes
1	AMPOP16	AVARNA	2	9148	308	46222.2	5.05271	Cl_Fes
1	AMPOP16	AVARNA	3	9148	404	61333.3	6.70456	Cl_Fes
1	AMPOP16	AVITO	1	9148	241	50000	5.46568	Cl_Fes
1	AMPOP16	AVITO	2	9148	145	25333.3	2.76928	Cl_Fes
1	AMPOP16	AVITO	3	9148	125	19000	2.07696	Cl_Fes
1	AMPOP16	ALTUS	1	9148	501	109000	11.9152	Cl_Fes
1	AMPOP16	ALTUS	2	9148	527	154000	16.8343	Cl_Fes
1	AMPOP16	ALTUS	3	9148	607	160000	17.4902	Cl_Fes
1	AMPOP16	AXION	1	9148	950	180000	19.6764	Cl_Ser
1	AMPOP16	AXION	2	9148	563	112667	12.316	Cl_Ser
1	AMPOP16	AXION	3	9148	750	143000	15.6318	Cl_Ser
1	AMPOP16	SUPPORTER	1	9148	222	34666.7	3.78954	Cl_Fes
1	AMPOP16	SUPPORTER	2	9148	147	26666.7	2.91503	Cl_Fes
1	AMPOP16	SUPPORTER	3	9148	188	29555.6	3.23082	Cl_Fes
1	AMPOP16	ARDECHE	1	9148	702	134667	14.7209	Cl_Ser
1	AMPOP16	ARDECHE	2	9148	586	112000	12.2431	Cl_Ser
1	AMPOP16	ARDECHE	3	9148	449	108000	11.8059	Cl_Ser
1	AMPOP16	ARSENAL	1	9148	646	112667	12.316	Cl_Ser
1	AMPOP16	ARSENAL	2	9148	583	99333.3	10.8585	Cl_Ser
1	AMPOP16	ARSENAL	3	9148	681	138000	15.0853	Cl_Ser
1	AMPOP16	BASIN RUSSET	1	9148	142	24750	2.70551	Cl_Fes
1	AMPOP16	BASIN RUSSET	2	9148	220	33833.3	3.69844	Cl_Fes
1	AMPOP16	BASIN RUSSET	3	9148	140	20500	2.24093	Cl_Fes
1	AMPOP16	LIBERO	1	9148	229	52000	5.6843	Cl_Fes
1	AMPOP16	LIBERO	2	9148	217	42000	4.59117	Cl_Fes
1	AMPOP16	LIBERO	3	9148	244	39000	4.26323	Cl_Fes
1	AMPOP16	VD 07-0289	1	9148	637	142667	15.5954	Cl_Ser
1	AMPOP16	VD 07-0289	2	9148	589	99000	10.822	Cl_Ser
1	AMPOP16	VD 07-0289	3	9148	893	132000	14.4294	Cl_Ser
1	AMPOP16	HZD 06-1249	1	9148	298	52333.3	5.72074	Cl_Fes
1	AMPOP16	HZD 06-1249	2	9148	204	26222.2	2.86644	Cl_Fes
1	AMPOP16	HZD 06-1249	3	9148	357	52000	5.6843	Cl_Fes
1	AMPOP16	INNOVATOR	1	9148	357	78666.7	8.59933	Cl_Ser
1	AMPOP16	INNOVATOR	2	9148	222	41666.7	4.55473	Cl_Ser
1	AMPOP16	INNOVATOR	3	9148	454	123333	13.482	Cl_Ser
1	AMPOP16	FESTIEN	1	9148	282	53000	5.79362	Cl_Fes
1	AMPOP16	FESTIEN	2	9148	242	52500	5.73896	Cl_Fes
1	AMPOP16	FESTIEN	3	9148	239	58000	6.34018	Cl_Fes
1	AMPOP16	SERESTA	1	9148	502	114000	12.4617	Cl_Ser
1	AMPOP16	SERESTA	2	9148	618	116667	12.7532	Cl_Ser
1	AMPOP16	SERESTA	3	9148	668	281000	30.7171	Cl_Ser
1	AMPOP16	DESIREE	1	9148	1500	247333	27.0369	Cl_Des
1	AMPOP16	DESIREE	2	9148	1670	190000	20.7696	Cl_Des
1	AMPOP16	DESIREE	3	9148	1750	292000	31.9195	Cl_Des
2	AMPOP02	ACTARO	1	9981	469	88900	8.90692	Cl_Ser
2	AMPOP02	ACTARO	2	9981	593	152800	15.3091	Cl_Ser
2	AMPOP02	ACTARO	3	9981	887	167700	16.8019	Cl_Ser
2	AMPOP02	AVEKA	1	9981	1000	453600	45.4463	Cl_Ser
2	AMPOP02	AVEKA	2	9981	1400	531600	53.2612	Cl_Ser
2	AMPOP02	AVEKA	3	9981	850	288600	28.9149	Cl_Ser
2	AMPOP02	AVENTRA	1	9981	1700	498000	49.8948	Cl_Des
2	AMPOP02	AVENTRA	2	9981	850	362400	36.309	Cl_Des
2	AMPOP02	AVENTRA	3	9981	1900	564400	56.5474	Cl_Des
2	AMPOP02	BMC	1	9981	255	78000	7.81485	Cl_Fes
2	AMPOP02	BMC	2	9981	222	65700	6.58251	Cl_Fes
2	AMPOP02	BMC	3	9981	187	67470	6.75984	Cl_Fes
2	AMPOP02	MERENCO	1	9981	166	42250	4.23304	Cl_Fes
2	AMPOP02	MERENCO	2	9981	196	56250	5.63571	Cl_Fes
2	AMPOP02	MERENCO	3	9981	191	61200	6.13165	Cl_Fes
2	AMPOP02	NOVANO	1	9981	920	276750	27.7277	Cl_Ser
2	AMPOP02	NOVANO	2	9981	700	178750	17.909	Cl_Ser
2	AMPOP02	NOVANO	3	9981	700	183700	18.405	Cl_Ser
2	AMPOP02	AVATAR	1	9981	1100	333600	33.4235	Cl_Ser
2	AMPOP02	AVATAR	2	9981	1100	345600	34.6258	Cl_Ser
2	AMPOP02	AVATAR	3	9981	1100	340800	34.1449	Cl_Ser
2	AMPOP02	SAPRODI	1	9981	298	113400	11.3616	Cl_Fes
2	AMPOP02	SAPRODI	2	9981				Cl_Fes
2	AMPOP02	SAPRODI	3	9981	241	66200	6.6326	Cl_Fes
2	AMPOP02	SARION	1	9981	220	60600	6.07154	Cl_Fes
2	AMPOP02	SARION	2	9981	282	81000	8.11542	Cl_Fes
2	AMPOP02	SARION	3	9981	161	55900	5.60064	Cl_Fes
2	AMPOP02	SERENO	1	9981	120	38800	3.88739	Cl_Fes
2	AMPOP02	SERENO	2	9981	103	30960	3.10189	Cl_Fes
2	AMPOP02	SERENO	3	9981	87	26320	2.63701	Cl_Fes
2	AMPOP02	SIMPHONY	1	9981	850	294600	29.5161	Cl_Ser
2	AMPOP02	SIMPHONY	2	9981	1450	369600	37.0304	Cl_Ser
2	AMPOP02	SIMPHONY	3	9981	1020	341600	34.225	Cl_Ser
2	AMPOP02	STRATOS	1	9981	600	181600	18.1946	Cl_Ser
2	AMPOP02	STRATOS	2	9981	650	259650	26.0144	Cl_Ser
2	AMPOP02	STRATOS	3	9981	520	158200	15.8501	Cl_Ser
2	AMPOP02	VERMONT	1	9981	850	363000	36.3691	Cl_Ser
2	AMPOP02	VERMONT	2	9981	870	294700	29.5261	Cl_Ser
2	AMPOP02	VERMONT	3	9981	700	259200	25.9693	Cl_Ser
2	AMPOP02	SERESTA	1	9981	930	416800	41.7593	Cl_Ser
2	AMPOP02	SERESTA	2	9981	1200	374000	37.4712	Cl_Ser
2	AMPOP02	SERESTA	3	9981	900	245600	24.6068	Cl_Ser
2	AMPOP02	FESTIEN	1	9981	261	88800	8.8969	Cl_Fes
2	AMPOP02	FESTIEN	2	9981	464	128700	12.8945	Cl_Fes
2	AMPOP02	FESTIEN	3	9981	406	145800	14.6078	Cl_Fes
2	AMPOP02	DESIREE	1	9981	2400	660000	66.1256	Cl_Des
2	AMPOP02	DESIREE	2	9981	2400	503000	50.3958	Cl_Des
2	AMPOP02	DESIREE	3	9981	3100	685000	68.6304	Cl_Des
2	AMPOP03	ACTARO	1	9537	1050	366100	38.3873	Cl_Ser
2	AMPOP03	ACTARO	2	9537	750	281400	29.5061	Cl_Ser
2	AMPOP03	ACTARO	3	9537	650	251000	26.3185	Cl_Ser
2	AMPOP03	AVEKA	1	9537	860	308000	32.2953	Cl_Ser
2	AMPOP03	AVEKA	2	9537	1000	249600	26.1718	Cl_Ser
2	AMPOP03	AVEKA	3	9537	700	343800	36.0491	Cl_Ser
2	AMPOP03	AVENTRA	1	9537	1200	471000	49.3866	Cl_Des
2	AMPOP03	AVENTRA	2	9537	1200	489000	51.274	Cl_Des
2	AMPOP03	AVENTRA	3	9537	830	424200	44.4794	Cl_Des
2	AMPOP03	BMC	1	9537	346	115500	12.1107	Cl_Fes
2	AMPOP03	BMC	2	9537	250	58500	6.134	Cl_Fes
2	AMPOP03	BMC	3	9537	293	107800	11.3033	Cl_Fes
2	AMPOP03	MERENCO	1	9537	341	102750	10.7738	Cl_Fes
2	AMPOP03	MERENCO	2	9537	118	33740	3.5378	Cl_Fes
2	AMPOP03	MERENCO	3	9537	322	103750	10.8787	Cl_Fes
2	AMPOP03	NOVANO	1	9537	880	266700	27.9648	Cl_Ser
2	AMPOP03	NOVANO	2	9537	560	187200	19.6288	Cl_Ser
2	AMPOP03	NOVANO	3	9537	650	200000	20.971	Cl_Ser
2	AMPOP03	AVATAR	1	9537	1000	296800	31.1209	Cl_Ser
2	AMPOP03	AVATAR	2	9537	1200	382500	40.107	Cl_Ser
2	AMPOP03	AVATAR	3	9537	880	261800	27.451	Cl_Ser
2	AMPOP03	SAPRODI	1	9537	339	86000	9.01751	Cl_Fes
2	AMPOP03	SAPRODI	2	9537	235	72600	7.61246	Cl_Fes
2	AMPOP03	SAPRODI	3	9537	362	101750	10.669	Cl_Fes
2	AMPOP03	SARION	1	9537	225	48000	5.03303	Cl_Fes
2	AMPOP03	SARION	2	9537	333	75250	7.89032	Cl_Fes
2	AMPOP03	SARION	3	9537	189	56500	5.92429	Cl_Fes
2	AMPOP03	SERENO	1	9537	100	24640	2.58362	Cl_Fes
2	AMPOP03	SERENO	2	9537	108	25830	2.7084	Cl_Fes
2	AMPOP03	SERENO	3	9537	178	55600	5.82993	Cl_Fes
2	AMPOP03	SIMPHONY	1	9537	600	172400	18.077	Cl_Ser
2	AMPOP03	SIMPHONY	2	9537	650	228000	23.9069	Cl_Ser
2	AMPOP03	SIMPHONY	3	9537	530	214400	22.4809	Cl_Ser
2	AMPOP03	STRATOS	1	9537	750	365400	38.3139	Cl_Ser
2	AMPOP03	STRATOS	2	9537	600	197600	20.7193	Cl_Ser
2	AMPOP03	STRATOS	3	9537	820	336700	35.3046	Cl_Ser
2	AMPOP03	VERMONT	1	9537	530	195600	20.5096	Cl_Ser
2	AMPOP03	VERMONT	2	9537	750	225000	23.5923	Cl_Ser
2	AMPOP03	VERMONT	3	9537	680	205500	21.5477	Cl_Ser
2	AMPOP03	SERESTA	1	9537	600	195600	20.5096	Cl_Ser
2	AMPOP03	SERESTA	2	9537	1030	353600	37.0766	Cl_Ser
2	AMPOP03	SERESTA	3	9537	830	298200	31.2677	Cl_Ser
2	AMPOP03	FESTIEN	1	9537	98	23310	2.44416	Cl_Fes
2	AMPOP03	FESTIEN	2	9537	850	253400	26.5702	Cl_Fes
2	AMPOP03	FESTIEN	3	9537	520	187200	19.6288	Cl_Fes
2	AMPOP03	DESIREE	1	9537	3100	772200	80.9689	Cl_Des
2	AMPOP03	DESIREE	2	9537	2120	600000	62.9129	Cl_Des
2	AMPOP03	DESIREE	3	9537	1880	368550	38.6442	Cl_Des
2	AMPOP06	ACTARO	1	10556	680	242500	22.9727	Cl_Ser
2	AMPOP06	ACTARO	2	10556	1000	278400	26.3736	Cl_Ser
2	AMPOP06	ACTARO	3	10556	1300	173800	16.4646	Cl_Ser
2	AMPOP06	AVEKA	1	10556	1450	434400	41.152	Cl_Ser
2	AMPOP06	AVEKA	2	10556	1700	485800	46.0212	Cl_Ser
2	AMPOP06	AVEKA	3	10556	1700	492800	46.6844	Cl_Ser
2	AMPOP06	AVENTRA	1	10556	1680	501200	47.4801	Cl_Des
2	AMPOP06	AVENTRA	2	10556	1470	483600	45.8128	Cl_Des
2	AMPOP06	AVENTRA	3	10556	1750	603400	57.1618	Cl_Des
2	AMPOP06	BMC	1	10556	427	109200	10.3448	Cl_Fes
2	AMPOP06	BMC	2	10556	448	93900	8.89541	Cl_Fes
2	AMPOP06	BMC	3	10556	375	88600	8.39333	Cl_Fes
2	AMPOP06	MERENCO	1	10556	481	147600	13.9826	Cl_Fes
2	AMPOP06	MERENCO	2	10556	435	98700	9.35013	Cl_Fes
2	AMPOP06	MERENCO	3	10556	424	113700	10.7711	Cl_Fes
2	AMPOP06	NOVANO	1	10556	1330	258500	24.4884	Cl_Ser
2	AMPOP06	NOVANO	2	10556	570	161600	15.3088	Cl_Ser
2	AMPOP06	NOVANO	3	10556	1000	182800	17.3172	Cl_Ser
2	AMPOP06	AVATAR	1	10556	1130	397600	37.6658	Cl_Ser
2	AMPOP06	AVATAR	2	10556	1500	513600	48.6548	Cl_Ser
2	AMPOP06	AVATAR	3	10556	1300	395000	37.4195	Cl_Ser
2	AMPOP06	SAPRODI	1	10556	530	129200	12.2395	Cl_Fes
2	AMPOP06	SAPRODI	2	10556	900	208200	19.7234	Cl_Fes
2	AMPOP06	SAPRODI	3	10556	600	156000	14.7783	Cl_Fes
2	AMPOP06	SARION	1	10556	262	54450	5.1582	Cl_Fes
2	AMPOP06	SARION	2	10556	405	84250	7.98124	Cl_Fes
2	AMPOP06	SARION	3	10556	318	82800	7.84388	Cl_Fes
2	AMPOP06	SERENO	1	10556	120	26080	2.47063	Cl_Fes
2	AMPOP06	SERENO	2	10556	242	55950	5.3003	Cl_Fes
2	AMPOP06	SERENO	3	10556	156	33500	3.17355	Cl_Fes
2	AMPOP06	SIMPHONY	1	10556	1480	531600	50.36	Cl_Ser
2	AMPOP06	SIMPHONY	2	10556	371			Cl_Ser
2	AMPOP06	SIMPHONY	3	10556	1470	415200	39.3331	Cl_Ser
2	AMPOP06	STRATOS	1	10556	950	269500	25.5305	Cl_Ser
2	AMPOP06	STRATOS	2	10556	1380	345400	32.7207	Cl_Ser
2	AMPOP06	STRATOS	3	10556	1080	298400	28.2683	Cl_Ser
2	AMPOP06	VERMONT	1	10556	1100	306400	29.0261	Cl_Ser
2	AMPOP06	VERMONT	2	10556	860	365400	34.6154	Cl_Ser
2	AMPOP06	VERMONT	3	10556	1600	446400	42.2887	Cl_Ser
2	AMPOP06	DESIREE	1	10556	1750	480200	45.4907	Cl_Des
2	AMPOP06	DESIREE	2	10556	1850	487500	46.1823	Cl_Des
2	AMPOP06	DESIREE	3	10556	4000	858000	81.2808	Cl_Des
2	AMPOP09	ACTARO	1	10400	630	246500	23.7019	Cl_Ser
2	AMPOP09	ACTARO	2	10400	840	189000	18.1731	Cl_Ser
2	AMPOP09	ACTARO	3	10400	690	268200	25.7885	Cl_Ser
2	AMPOP09	AVEKA	1	10400	690	148200	14.25	Cl_Ser
2	AMPOP09	AVEKA	2	10400	480	180800	17.3846	Cl_Ser
2	AMPOP09	AVEKA	3	10400	600	118000	11.3462	Cl_Ser
2	AMPOP09	AVENTRA	1	10400	850	375200	36.0769	Cl_Des
2	AMPOP09	AVENTRA	2	10400	900	448000	43.0769	Cl_Des
2	AMPOP09	AVENTRA	3	10400	1300	420200	40.4038	Cl_Des
2	AMPOP09	BMC	1	10400	191	48620	4.675	Cl_Fes
2	AMPOP09	BMC	2	10400	219	57450	5.52404	Cl_Fes
2	AMPOP09	BMC	3	10400	238	84640	8.13846	Cl_Fes
2	AMPOP09	MERENCO	1	10400	132	36240	3.48462	Cl_Fes
2	AMPOP09	MERENCO	2	10400	168	51500	4.95192	Cl_Fes
2	AMPOP09	MERENCO	3	10400	178	52900	5.08654	Cl_Fes
2	AMPOP09	NOVANO	1	10400	680	214500	20.625	Cl_Ser
2	AMPOP09	NOVANO	2	10400	830	265300	25.5096	Cl_Ser
2	AMPOP09	NOVANO	3	10400	600	233550	22.4567	Cl_Ser
2	AMPOP09	AVATAR	1	10400	560	252800	24.3077	Cl_Ser
2	AMPOP09	AVATAR	2	10400	750	347900	33.4519	Cl_Ser
2	AMPOP09	AVATAR	3	10400	750	338100	32.5096	Cl_Ser
2	AMPOP09	SAPRODI	1	10400	336	103750	9.97596	Cl_Fes
2	AMPOP09	SAPRODI	2	10400	343	109750	10.5529	Cl_Fes
2	AMPOP09	SAPRODI	3	10400	422	130200	12.5192	Cl_Fes
2	AMPOP09	SARION	1	10400	195	46150	4.4375	Cl_Fes
2	AMPOP09	SARION	2	10400	147	40400	3.88462	Cl_Fes
2	AMPOP09	SARION	3	10400	189	46200	4.44231	Cl_Fes
2	AMPOP09	SERENO	1	10400	51	13230	1.27212	Cl_Fes
2	AMPOP09	SERENO	2	10400	79	20050	1.92788	Cl_Fes
2	AMPOP09	SERENO	3	10400	49	9750	0.9375	Cl_Fes
2	AMPOP09	SIMPHONY	1	10400	750	264000	25.3846	Cl_Ser
2	AMPOP09	SIMPHONY	2	10400	640	238000	22.8846	Cl_Ser
2	AMPOP09	SIMPHONY	3	10400	900	176400	16.9615	Cl_Ser
2	AMPOP09	STRATOS	1	10400	850	303100	29.1442	Cl_Ser
2	AMPOP09	STRATOS	2	10400	750	260400	25.0385	Cl_Ser
2	AMPOP09	STRATOS	3	10400	650	200500	19.2788	Cl_Ser
2	AMPOP09	VERMONT	1	10400	450	135300	13.0096	Cl_Ser
2	AMPOP09	VERMONT	2	10400	550	190400	18.3077	Cl_Ser
2	AMPOP09	VERMONT	3	10400	450	145500	13.9904	Cl_Ser
2	AMPOP09	SERESTA	1	10400	1100	367000	35.2885	Cl_Ser
2	AMPOP09	SERESTA	2	10400	750	249000	23.9423	Cl_Ser
2	AMPOP09	SERESTA	3	10400	1000	265600	25.5385	Cl_Ser
2	AMPOP09	FESTIEN	1	10400	397	107700	10.3558	Cl_Fes
2	AMPOP09	FESTIEN	2	10400	283	77000	7.40385	Cl_Fes
2	AMPOP09	FESTIEN	3	10400	229	54150	5.20673	Cl_Fes
2	AMPOP09	DESIREE	1	10400	1600	532000	51.1538	Cl_Des
2	AMPOP09	DESIREE	2	10400	2400	532000	51.1538	Cl_Des
2	AMPOP09	DESIREE	3	10400	2300	662400	63.6923	Cl_Des
2	AMPOP10	ACTARO	1	10818	549	175600	16.2322	Cl_Ser
2	AMPOP10	ACTARO	2	10818	1000	253400	23.4239	Cl_Ser
2	AMPOP10	ACTARO	3	10818	1000	346500	32.03	Cl_Ser
2	AMPOP10	AVEKA	1	10818	1000	408000	37.7149	Cl_Ser
2	AMPOP10	AVEKA	2	10818	850	345800	31.9652	Cl_Ser
2	AMPOP10	AVEKA	3	10818	750	226800	20.9651	Cl_Ser
2	AMPOP10	AVENTRA	1	10818	1300	466400	43.1133	Cl_Des
2	AMPOP10	AVENTRA	2	10818	1100	377100	34.8586	Cl_Des
2	AMPOP10	AVENTRA	3	10818	1000	466400	43.1133	Cl_Des
2	AMPOP10	BMC	1	10818	179	44880	4.14864	Cl_Fes
2	AMPOP10	BMC	2	10818	348	89250	8.25014	Cl_Fes
2	AMPOP10	BMC	3	10818	406	121800	11.259	Cl_Fes
2	AMPOP10	MERENCO	1	10818	218	56700	5.24126	Cl_Fes
2	AMPOP10	MERENCO	2	10818	109	32340	2.98946	Cl_Fes
2	AMPOP10	MERENCO	3	10818	197	45375	4.1944	Cl_Fes
2	AMPOP10	NOVANO	1	10818	535	140000	12.9414	Cl_Ser
2	AMPOP10	NOVANO	2	10818	1050	251200	23.2206	Cl_Ser
2	AMPOP10	NOVANO	3	10818	900	298200	27.5652	Cl_Ser
2	AMPOP10	AVATAR	1	10818	750	260400	24.071	Cl_Ser
2	AMPOP10	AVATAR	2	10818	900	259700	24.0063	Cl_Ser
2	AMPOP10	AVATAR	3	10818	570	177600	16.4171	Cl_Ser
2	AMPOP10	SAPRODI	1	10818	408	119700	11.0649	Cl_Fes
2	AMPOP10	SAPRODI	2	10818	337	89000	8.22703	Cl_Fes
2	AMPOP10	SAPRODI	3	10818	151	36600	3.38325	Cl_Fes
2	AMPOP10	SARION	1	10818	211	43425	4.01414	Cl_Fes
2	AMPOP10	SARION	2	10818	411	98700	9.12368	Cl_Fes
2	AMPOP10	SARION	3	10818	151	41200	3.80847	Cl_Fes
2	AMPOP10	SERENO	1	10818	75	21450	1.98281	Cl_Fes
2	AMPOP10	SERENO	2	10818	136	36300	3.35552	Cl_Fes
2	AMPOP10	SERENO	3	10818	121	34900	3.2261	Cl_Fes
2	AMPOP10	SIMPHONY	1	10818	1050	190400	17.6003	Cl_Ser
2	AMPOP10	SIMPHONY	2	10818	800	251400	23.239	Cl_Ser
2	AMPOP10	SIMPHONY	3	10818	850	171500	15.8532	Cl_Ser
2	AMPOP10	STRATOS	1	10818	800	177300	16.3894	Cl_Ser
2	AMPOP10	STRATOS	2	10818	650	209000	19.3197	Cl_Ser
2	AMPOP10	STRATOS	3	10818				Cl_Ser
2	AMPOP10	VERMONT	1	10818	423	122100	11.2867	Cl_Ser
2	AMPOP10	VERMONT	2	10818	546	163600	15.1229	Cl_Ser
2	AMPOP10	VERMONT	3	10818	578	192000	17.7482	Cl_Ser
2	AMPOP10	SERESTA	1	10818	800	272400	25.1803	Cl_Ser
2	AMPOP10	SERESTA	2	10818	563	171200	15.8255	Cl_Ser
2	AMPOP10	SERESTA	3	10818	658	223500	20.66	Cl_Ser
2	AMPOP10	FESTIEN	1	10818	368	114000	10.538	Cl_Fes
2	AMPOP10	FESTIEN	2	10818	363	103800	9.59512	Cl_Fes
2	AMPOP10	FESTIEN	3	10818	360	113700	10.5103	Cl_Fes
2	AMPOP10	DESIREE	1	10818	2400	635400	58.7354	Cl_Des
2	AMPOP10	DESIREE	2	10818	2300	648000	59.9002	Cl_Des
2	AMPOP10	DESIREE	3	10818	2850	609000	56.2951	Cl_Des
2	AMPOP16	ACTARO	1	10607	2000	282100	26.5956	Cl_Ser
2	AMPOP16	ACTARO	2	10607	1500	276500	26.0677	Cl_Ser
2	AMPOP16	ACTARO	3	10607	1500	315200	29.7162	Cl_Ser
2	AMPOP16	AVEKA	1	10607	2400	665600	62.751	Cl_Ser
2	AMPOP16	AVEKA	2	10607	2600	621000	58.5462	Cl_Ser
2	AMPOP16	AVEKA	3	10607	2200	455000	42.8962	Cl_Ser
2	AMPOP16	AVENTRA	1	10607	5000	1056000	99.5569	Cl_Des
2	AMPOP16	AVENTRA	2	10607				Cl_Des
2	AMPOP16	AVENTRA	3	10607	2200	509600	48.0437	Cl_Des
2	AMPOP16	BMC	1	10607	489	93900	8.85264	Cl_Fes
2	AMPOP16	BMC	2	10607	420	111750	10.5355	Cl_Fes
2	AMPOP16	BMC	3	10607	422	89250	8.41425	Cl_Fes
2	AMPOP16	MERENCO	1	10607	550	64950	6.12331	Cl_Fes
2	AMPOP16	MERENCO	2	10607	420	103000	9.71057	Cl_Fes
2	AMPOP16	MERENCO	3	10607	640	126000	11.8789	Cl_Fes
2	AMPOP16	NOVANO	1	10607	1320	238000	22.438	Cl_Ser
2	AMPOP16	NOVANO	2	10607	1200	223200	21.0427	Cl_Ser
2	AMPOP16	NOVANO	3	10607	1000	261600	24.663	Cl_Ser
2	AMPOP16	AVATAR	1	10607	1250	333900	31.4792	Cl_Ser
2	AMPOP16	AVATAR	2	10607	1000	594000	56.0008	Cl_Ser
2	AMPOP16	AVATAR	3	10607	1000			Cl_Ser
2	AMPOP16	SAPRODI	1	10607	600	108000	10.182	Cl_Fes
2	AMPOP16	SAPRODI	2	10607	950	132900	12.5295	Cl_Fes
2	AMPOP16	SAPRODI	3	10607	440	98750	9.30989	Cl_Fes
2	AMPOP16	SARION	1	10607	126	24080	2.2702	Cl_Fes
2	AMPOP16	SARION	2	10607	420	71625	6.75262	Cl_Fes
2	AMPOP16	SARION	3	10607	400	78000	7.35363	Cl_Fes
2	AMPOP16	SERENO	1	10607	400	68200	6.42972	Cl_Fes
2	AMPOP16	SERENO	2	10607	328	55520	5.23428	Cl_Fes
2	AMPOP16	SERENO	3	10607	208	38000	3.58254	Cl_Fes
2	AMPOP16	SIMPHONY	1	10607	1650	357000	33.657	Cl_Ser
2	AMPOP16	SIMPHONY	2	10607	1000	371200	34.9958	Cl_Ser
2	AMPOP16	SIMPHONY	3	10607	650	206000	19.4211	Cl_Ser
2	AMPOP16	STRATOS	1	10607	850	275100	25.9357	Cl_Ser
2	AMPOP16	STRATOS	2	10607	1100	327200	30.8476	Cl_Ser
2	AMPOP16	STRATOS	3	10607	750	304200	28.6792	Cl_Ser
2	AMPOP16	VERMONT	1	10607	700	151000	14.2359	Cl_Ser
2	AMPOP16	VERMONT	2	10607	1050	219200	20.6656	Cl_Ser
2	AMPOP16	VERMONT	3	10607	620	155600	14.6696	Cl_Ser
2	AMPOP16	SERESTA	1	10607				Cl_Ser
2	AMPOP16	SERESTA	2	10607				Cl_Ser
2	AMPOP16	SERESTA	3	10607				Cl_Ser
2	AMPOP16	FESTIEN	1	10607				Cl_Fes
2	AMPOP16	FESTIEN	2	10607				Cl_Fes
2	AMPOP16	FESTIEN	3	10607				Cl_Fes
2	AMPOP16	DESIREE	1	10607	2900	755200	71.1983	Cl_Des
2	AMPOP16	DESIREE	2	10607	4700	1058200	99.7643	Cl_Des
2	AMPOP16	DESIREE	3	10607	4500	1027200	96.8417	Cl_Des
