# Supplementary material for: Globodera pallida virulence on major potato resistance has a common genetic basis across Western Europe
Source: PLoS Pathog. 2026 May 6;22(5):e1014201. doi: 10.1371/journal.ppat.1014201 (PMC13160440; doi:10.1371/journal.ppat.1014201)
Supplement: S4 Table — (XLSX) [file ppat.1014201.s005.xlsx]

## Sheet: Sheet1
Name	Sequence (5’–3’)
SNP_G173T_F	AGATGCAAGCAAAATTAACTGTTC
SNP_G173T_REF_R	CATCCAAATATATTTGACCCCATGAAG
SNP_G173T_ALT_R	CATCCAAATATATTTGACCCCATGAAT
SNP_G173T_REF_LNA_R	CATCCAAATATATTTGACCCCATGAA{G}
SNP_G173T_ALT_LNA_R	CATCCAAATATATTTGACCCCATGAA{T}
