# Supplementary material for: Globodera pallida virulence on major potato resistance has a common genetic basis across Western Europe
Source: PLoS Pathog. 2026 May 6;22(5):e1014201. doi: 10.1371/journal.ppat.1014201 (PMC13160440; doi:10.1371/journal.ppat.1014201)
Supplement: S5 Table — (XLSX) [file ppat.1014201.s006.xlsx]

## Sheet: Sheet1
Reagent	Volume (µL)
iQ Supermix (Bio-Rad)	10
Forward Primer (5 µM)	1
Reverse Primer (5 µM)	1
Template gDNA (2-10 ng)	x
Nuclease-free water	8-x
