# Supplementary material for: Globodera pallida virulence on major potato resistance has a common genetic basis across Western Europe
Source: PLoS Pathog. 2026 May 6;22(5):e1014201. doi: 10.1371/journal.ppat.1014201 (PMC13160440; doi:10.1371/journal.ppat.1014201)
Supplement: S6 Table — (XLSX) [file ppat.1014201.s007.xlsx]

## Sheet: Sheet1
Step	Temperature (°C)	Time	Cycles
Initial Denaturation	95	3 min	1
Denaturation	95	15 sec	40
Annealing/extension	55	60 sec
Melt Curve Analysis	65–95 (increment 0.5°C)	5 sec/0.5°C	1
